# Supplementary material for: A Novel Capacitive Measurement Device for Longitudinal Monitoring of Bone Fracture Healing
Source: Sensors (Basel). 2021 Oct 8;21(19):6694. doi: 10.3390/s21196694 (PMC8512850; doi:10.3390/s21196694)
Supplement: Supplementary file 1 [file sensors-21-06694-s001.zip]

Archive with 1 entries (1 files):
- sensors-1377724-supplementary.pdf
